# Supplementary material for: Boosting the Humidity Performances of Na0.5BixTiO3 by Tuning Bi Content
Source: Nanomaterials (Basel). 2022 Jul 21;12(14):2498. doi: 10.3390/nano12142498 (PMC9315792; doi:10.3390/nano12142498)
Supplement: Supplementary file 1 [file nanomaterials-12-02498-s001.zip]

Archive with 1 entries (1 files):
- nanomaterials-1803628-supplementary.pdf
